# Supplementary material for: Chronic Ca2+ imaging of cortical neurons with long-term expression of GCaMP-X
Source: eLife. 2022 Oct 5;11:e76691. doi: 10.7554/eLife.76691 (PMC9699699; doi:10.7554/eLife.76691)
Supplement: Figure 1—figure supplement 1—source data 1. — Original uncropped western blotting gels with indication of the cropped areas. [file elife-76691-fig1-figsupp1-data1.zip]

Archive with 3 entries (3 files):
- Figure 1-figure supplement 1-source data 1/F1S1A_annotated_blot.tif
- Figure 1-figure supplement 1-source data 1/F1S1A_GAPDH_raw_blot.tif
- Figure 1-figure supplement 1-source data 1/F1S1A_GFP_raw_blot.tif
